# Supplementary material for: Computational Modeling of Combination of Magnetic Hyperthermia and Temperature-Sensitive Liposome for Controlled Drug Release in Solid Tumor
Source: Pharmaceutics. 2021 Dec 24;14(1):35. doi: 10.3390/pharmaceutics14010035 (PMC8778939; doi:10.3390/pharmaceutics14010035)
Supplement: Supplementary file 1 [file pharmaceutics-14-00035-s001.zip]

Archive with 1 entries (1 files):
- pharmaceutics-1474425-supplementary.pdf
